# Supplementary material for: Atypical splicing variants in PKD1 explain most undiagnosed typical familial ADPKD
Source: NPJ Genom Med. 2023 Jul 7;8:16. doi: 10.1038/s41525-023-00362-z (PMC10328916; doi:10.1038/s41525-023-00362-z)
Supplement: Supplementary file 2 — Supplementary Table 3: GTex Data [file 41525_2023_362_MOESM2_ESM.xlsx]

## Sheet: PKD1.junctions.kidney.clean
Supplementary Table 3 - Gtex Data
Chromosome	Acceptor	Donor	Transcript	Removed	Alternate Acceptors	Alternate Donors	Acceptor ID	Donor ID	Acceptor Transcipt Usage	Donor Transcript Usage	Average	GTEX-11GS4-2326-SM-5A5KS	GTEX-11OF3-1326-SM-5N9FJ	GTEX-11TTK-1926-SM-5PNW8	GTEX-12696-0926-SM-5FQTV	GTEX-12WSG-0826-SM-5EQ5A	GTEX-13112-2126-SM-5GCO4	GTEX-1399S-0526-SM-5IJG8	GTEX-13NYB-1726-SM-5N9G2	GTEX-13O1R-2526-SM-5N9FW	GTEX-13OVI-1126-SM-5KLZF	GTEX-13OVL-1826-SM-5KLZR	GTEX-13OW6-1826-SM-5N9F9	GTEX-13RTJ-2226-SM-5S2Q1	GTEX-145MN-0326-SM-5QGQI	GTEX-147F4-2626-SM-5Q5CS	GTEX-1497J-0826-SM-5NQAJ	GTEX-14C39-2126-SM-664OH	GTEX-14C5O-2026-SM-5YYB1	GTEX-14E6D-2526-SM-5YYA9	GTEX-15CHQ-2126-SM-6871M	GTEX-15DYW-2026-SM-6AJBD	GTEX-16MT8-1926-SM-7EPGL	GTEX-17F96-1926-SM-7MGWY	GTEX-17F97-1926-SM-7IGM4	GTEX-17HHY-2326-SM-7KFSR	GTEX-1A3MW-2226-SM-73KUX	GTEX-1A8FM-2026-SM-7P8RN	GTEX-1AX8Z-2326-SM-731CR	GTEX-1BAJH-1826-SM-731DA	GTEX-1C6VQ-2326-SM-7IGN1	GTEX-1CB4J-1926-SM-7MGX8	GTEX-1E2YA-1626-SM-7MGXS	GTEX-1EKGG-2226-SM-7IGOA	GTEX-1F48J-2226-SM-7MXTN	GTEX-1GF9V-1926-SM-9JGHE	GTEX-1GF9W-1326-SM-7P8PX	GTEX-1GMR3-2426-SM-7MXV2	GTEX-1GN1U-2126-SM-AHZ4J
chr16	2090195	2090284	ENSG00000008710.19	IVS45	1	1	46	45	1	1	74.18	71	43	95	102	54	101	135	51	56	87	89	42	63	55	102	84	83	66	65	65	54	67	54	127	36	138	21	61	55	72	35	55	29	72	130	62	29	66
chr16	2090591	2090673	ENSG00000008710.19	IVS44	1	1	45	44	1	1	90.26	113	65	123	129	75	112	178	61	78	108	93	46	67	56	113	64	100	87	84	73	66	96	91	155	34	97	35	71	56	80	52	53	37	87	138	90	48	62
chr16	2090809	2090883	ENSG00000008710.19	IVS43	1	1	44	43	1	1	61.29	65	41	92	76	48	98	105	33	55	94	48	44	49	32	100	57	56	52	45	35	38	60	56	100	28	96	19	47	31	65	40	44	14	54	97	50	25	41
chr16	2091175	2091422	ENSG00000008710.19	IVS42	2	1	43	42	0.89	1	15.16	29	3	15	26	15	15	40	3	15	27	9	5	15	16	16	22	10	8	7	5	18	16	14	26	1	48	7	10	3	18	7	10	1	12	23	15	7	6
chr16	2091175	2091780	ENSG00000008710.19	∆E42	2	2	43	41	0.11	0.06	1.79	1	0	4	1	0	1	6	0	1	1	2	0	0	2	10	0	0	0	2	1	0	1	1	5	0	5	0	3	0	2	0	0	1	0	3	2	0	0
chr16	2091598	2091780	ENSG00000008710.19	IVS41	1	2	42	41	1	0.94	28.42	35	14	52	34	18	30	81	18	21	53	28	20	18	25	43	20	32	17	17	27	28	34	35	55	14	41	10	17	22	29	12	24	5	21	37	40	12	16
chr16	2091855	2092046	ENSG00000008710.19	E41∆52bp	1	2	E41Alt	40	1	0.01	0.71	0	0	2	1	0	0	0	0	1	4	1	0	0	1	3	0	0	0	0	1	0	0	0	0	1	1	0	1	1	0	0	1	0	0	0	1	0	1
chr16	2091907	2092046	ENSG00000008710.19	IVS40	1	2	40	39	1	0.99	48.34	55	19	69	66	33	52	126	23	46	67	39	30	34	37	82	35	62	31	30	34	37	51	54	84	20	92	10	49	24	50	27	27	20	48	67	52	28	34
chr16	2092189	2092479	ENSG00000008710.19	IVS39	1	1	39	38	1	1	48.38	42	12	92	68	32	62	93	35	42	85	47	21	42	30	65	31	43	51	28	42	27	55	31	93	13	63	17	35	34	39	32	27	18	32	83	47	23	32
chr16	2092593	2092953	ENSG00000008710.19	IVS38	2	1	38	37	0.95	1	42.55	46	13	79	56	32	52	90	32	26	72	58	23	26	29	68	40	52	40	20	19	21	38	36	83	14	95	10	43	24	42	19	23	14	40	44	42	30	32
chr16	2092593	2093543	ENSG00000008710.19	∆E38	2	2	39	37	0.05	0.05	2.34	3	0	5	1	1	1	4	1	0	9	1	0	2	1	7	2	0	0	0	1	2	3	2	2	0	6	2	3	2	1	1	3	0	2	2	1	2	1
chr16	2093094	2093543	ENSG00000008710.19	IVS37	1	2	37	36	1	0.95	40.63	36	18	90	52	19	61	86	23	33	67	26	22	27	37	64	38	55	37	40	37	28	41	36	67	16	84	15	32	29	41	21	34	12	36	41	46	18	31
chr16	2093739	2093810	ENSG00000008710.19	IVS36	1	1	36	35	1	1	47.3	38	20	74	67	25	55	116	35	32	101	47	30	40	33	71	32	46	25	30	55	36	50	25	76	19	98	8	59	30	43	31	26	14	41	76	48	26	26
chr16	2094014	2094091	ENSG00000008710.19	IVS35	1	1	35	34	1	1	36.51	41	16	62	54	16	53	92	27	28	71	42	26	37	18	65	19	45	41	18	24	23	36	26	64	11	81	11	38	25	42	9	22	9	38	62	29	15	24
chr16	2094211	2097147	ENSG00000008710.19	IVS34	1	1	34	33	1	1	41.22	36	10	66	56	28	57	99	24	34	80	54	22	36	30	83	20	57	47	26	14	19	41	35	71	15	66	11	60	37	36	17	22	15	35	58	36	23	23
chr16	2097242	2097318	ENSG00000008710.19	IVS33	1	1	33	32	1	1	35.15	37	17	78	54	26	46	91	20	26	64	32	17	37	21	54	24	27	36	20	27	21	32	34	68	19	58	11	41	12	14	12	15	9	27	61	27	24	27
chr16	2097504	2097727	ENSG00000008710.19	IVS32	1	1	32	31	1	1	32.11	23	12	58	48	24	40	70	31	24	65	39	17	27	24	52	22	34	26	24	20	17	21	25	43	15	71	15	42	23	19	16	19	5	33	42	29	22	22
chr16	2097778	2097867	ENSG00000008710.19	E32∆3bp	1	2	E32Alt	31	1	0.28	10.97	15	4	23	9	7	16	17	10	5	12	5	3	9	4	22	6	10	12	6	6	4	6	6	20	3	26	10	15	8	11	3	8	0	12	25	13	6	5
chr16	2097781	2097867	ENSG00000008710.19	IVS31	1	2	31	30	1	0.72	27.97	23	8	43	40	14	37	76	20	26	66	23	12	22	17	49	28	29	32	14	30	6	20	13	41	8	53	11	35	12	25	12	16	5	25	30	31	18	16
chr16	2097985	2099643	ENSG00000008710.19	IVS30	2	3	30	29	0.99	0.98	30.49	37	14	44	36	15	30	70	16	21	91	23	14	15	30	50	16	22	25	19	29	28	29	37	50	8	62	10	34	26	21	8	18	8	27	50	28	13	16
chr16	2097985	2099860	ENSG00000008710.19	∆E30	2	2	31	29	0.01	0.01	0.22	0	0	0	0	2	0	1	0	2	0	0	0	0	0	0	0	1	0	0	0	1	0	0	0	0	0	0	0	0	0	0	0	0	0	1	0	0	0
chr16	2098192	2099643	ENSG00000008710.19	E31+207bp	1	3	I29Alt	28	1	0.01	0.33	0	0	0	1	0	1	1	0	3	3	0	0	0	0	0	0	0	0	0	0	0	0	0	0	0	0	0	0	1	0	0	0	0	0	0	0	0	2
chr16	2099564	2099643	ENSG00000008710.19	E31+1579bp	1	3	I29Alt	28	1	0.01	0.24	0	0	0	0	0	0	0	0	0	1	0	0	0	0	0	0	0	0	0	0	0	0	0	1	3	0	0	0	0	0	1	0	1	0	0	0	2	0
chr16	2099771	2099860	ENSG00000008710.19	IVS29	1	2	30	29	1	0.99	33.38	51	11	55	45	30	45	82	18	15	76	23	10	32	32	65	31	24	28	13	30	29	38	23	41	12	77	12	36	24	28	13	16	12	28	61	27	7	18
chr16	2100072	2100165	ENSG00000008710.19	IVS28	1	1	29	28	1	1	36.3	38	8	53	62	20	45	90	28	30	79	27	10	27	26	62	30	50	31	20	34	18	38	29	48	21	56	13	43	21	30	11	16	9	29	64	38	25	23
chr16	2100310	2100395	ENSG00000008710.19	IVS27	1	1	28	27	1	1	32.03	34	6	51	47	23	37	84	18	23	73	44	12	23	26	57	27	28	41	11	25	31	38	18	46	24	63	11	30	20	26	12	17	12	30	52	32	16	18
chr16	2100567	2102060	ENSG00000008710.19	IVS26	1	1	27	26	1	1	14.8	14	5	25	20	11	23	15	9	10	19	11	7	18	11	18	7	16	19	3	9	9	19	10	12	7	17	6	23	7	18	9	9	9	5	24	17	7	11
chr16	2102257	2102380	ENSG00000008710.19	IVS25	1	1	26	25	1	1	24.81	26	16	42	48	36	27	73	13	12	44	18	9	19	23	33	19	29	20	10	22	31	29	22	28	5	62	9	20	7	23	7	12	9	19	29	21	22	13
chr16	2102634	2102813	ENSG00000008710.19	IVS24	1	1	25	24	1	1	24.08	25	12	35	33	22	37	69	14	17	67	17	20	21	21	48	16	32	17	10	21	20	21	14	35	11	48	12	27	17	35	9	8	9	25	23	13	12	13
chr16	2102971	2103265	ENSG00000008710.19	IVS23	2	1	24	23	1	1	25.74	25	13	38	34	20	25	70	15	16	70	21	14	14	21	42	24	29	23	15	18	22	22	24	38	4	60	8	29	17	35	12	9	7	28	26	22	9	19
chr16	2102971	2103431	ENSG00000008710.19	E23∆166bp	2	1	24	E23Alt	0	1	0.04	0	0	0	0	0	0	1	0	0	0	0	0	0	0	1	0	0	0	0	0	0	0	0	0	0	0	0	0	0	0	0	0	0	0	0	0	0	0
chr16	2103391	2103515	ENSG00000008710.19	E23∆125bp	1	1	E23Alt	E23Alt	1	1	0.64	2	0	1	1	0	0	3	0	0	1	0	0	1	0	2	0	0	1	0	2	0	0	2	0	0	3	0	3	2	0	0	2	0	0	0	0	0	0
chr16	2103627	2103724	ENSG00000008710.19	E23∆98bp	1	1	E23Alt	E23Alt	1	1	0.44	1	0	0	0	0	0	1	0	2	4	0	0	1	1	0	0	0	0	0	0	0	0	0	0	0	1	0	4	2	0	0	0	0	1	0	0	0	0
chr16	2103896	2104497	ENSG00000008710.19	IVS22	1	1	21	20	1	1	24.11	22	8	38	39	15	26	66	9	19	54	23	13	11	22	45	26	31	17	12	23	24	17	20	36	5	49	12	35	20	16	6	8	8	16	28	16	13	14
chr16	2104643	2105321	ENSG00000008710.19	IVS21	1	1	20	19	1	1	17.1	30	1	23	19	12	21	43	15	12	48	17	14	9	8	28	14	18	28	9	18	9	13	7	16	10	22	7	22	14	11	5	4	7	14	22	8	7	10
chr16	2105475	2105864	ENSG00000008710.19	IVS20	1	3	19	20	1	0.92	17.79	25	2	31	17	19	18	50	14	11	48	11	19	9	11	32	18	20	21	6	8	16	21	15	23	7	33	10	25	14	9	4	7	4	13	21	13	12	9
chr16	2105663	2105864	ENSG00000008710.19	E21+188bp	1	3	I20Alt	20	1	0.06	1.19	2	0	4	5	0	0	7	0	1	6	3	0	0	3	2	0	0	0	0	4	0	0	1	2	1	4	1	2	0	1	0	1	0	1	0	1	0	0
chr16	2105708	2105864	ENSG00000008710.19	E21+233bp	1	3	I20Alt	20	1	0.02	0.34	3	1	1	0	0	0	0	1	0	2	0	0	0	1	0	0	1	0	0	0	1	0	0	0	0	1	0	0	0	0	0	0	0	0	1	1	0	1
chr16	2106025	2106090	ENSG00000008710.19	IVS19	1	1	20	19	1	1	16.47	21	2	30	26	16	23	61	5	9	3	25	7	6	19	20	1	18	35	9	13	7	26	8	17	8	37	5	36	11	15	4	7	4	18	29	14	12	8
chr16	2106305	2106397	ENSG00000008710.19	IVS18	1	1	19	18	1	1	13.07	10	4	14	17	11	12	31	10	9	40	19	6	10	10	21	9	12	11	4	8	5	18	8	14	3	23	5	27	3	22	3	9	10	10	14	14	11	6
chr16	2106678	2106804	ENSG00000008710.19	IVS17	1	1	18	17	1	1	14.18	11	4	21	27	11	11	32	9	10	17	2	7	16	7	33	15	20	16	4	11	9	24	4	20	4	21	9	20	4	12	3	8	4	12	26	6	6	10
chr16	2106949	2107882	ENSG00000008710.19	IVS16	2	2	17	16	1	1	12.58	15	2	24	29	7	15	42	7	5	29	9	12	10	12	23	9	10	12	4	11	8	20	7	12	2	20	9	19	7	7	5	3	5	11	16	9	5	8
chr16	2106949	2111815	ENSG00000008710.19	∆E16 & E15∆3564bp	2	1	17	E15Alt	0	1	0.03	0	0	0	0	0	0	0	0	0	0	0	0	0	0	0	0	0	0	0	0	0	0	0	0	0	0	0	0	0	0	0	0	0	1	0	0	0	0
chr16	2107805	2107882	ENSG00000008710.19	E16+856bp	1	2	I16Alt	16	1	0	0.01	0	0	0	0	0	0	0	0	0	0	0	0	0	0	0	0	0	0	0	0	0	0	0	0	0	0	0	0	0	0	0	0	0	0	0	0	0	0
chr16	2108033	2108251	ENSG00000008710.19	IVS15	1	1	16	15	1	1	14.27	18	0	9	23	13	8	43	7	18	46	5	6	4	15	25	11	12	9	5	11	9	12	10	15	1	31	6	19	7	7	4	6	4	10	16	14	6	4
chr16	2108359	2117488	ENSG00000008710.19	∆E7-14 & E15∆3513bp	1	4	E15Alt	6	1	0.02	0.12	0	0	0	0	0	0	0	2	0	0	0	0	0	0	0	0	0	1	0	0	0	0	0	0	0	0	0	0	0	0	0	0	0	0	1	0	0	0
chr16	2109351	2112339	ENSG00000008710.19	E15∆2521bp	1	2	E15Alt	14	1	0	0.01	0	0	0	0	0	0	0	0	0	0	0	0	0	0	0	0	0	0	0	0	0	0	0	0	0	0	1	0	0	0	0	0	0	0	0	0	0	0
chr16	2111872	2112339	ENSG00000008710.19	IVS14	1	2	15	14	1	1	10.47	9	2	12	18	8	11	56	10	6	29	3	6	12	9	23	5	6	12	3	5	6	13	4	13	0	23	3	20	6	3	2	4	6	8	15	10	9	2
chr16	2112474	2112787	ENSG00000008710.19	IVS13	1	1	14	13	1	1	7.79	7	3	10	8	7	5	27	3	5	31	3	4	4	5	15	2	8	4	2	6	7	9	3	7	0	13	2	16	3	8	0	5	5	5	11	6	0	1
chr16	2112964	2113040	ENSG00000008710.19	E12+120bp	2	1	13	I12Alt	0.01	1	0.08	0	0	0	0	0	0	1	0	0	0	0	0	0	0	1	0	0	0	0	0	0	0	0	0	0	0	0	0	0	0	0	0	0	0	0	1	0	0
chr16	2112964	2113160	ENSG00000008710.19	IVS12	2	2	13	12	0.99	0.95	8.16	7	0	10	9	4	3	30	4	9	33	7	4	1	9	12	6	11	2	3	3	6	13	2	13	0	14	5	17	6	6	2	2	5	6	20	1	9	2
chr16	2113060	2113160	ENSG00000008710.19	E13+96bp	1	2	I12Alt	12	1	0.05	0.4	1	0	0	0	0	1	0	0	0	0	1	0	0	0	0	0	0	0	0	1	0	0	0	0	0	0	0	2	0	1	0	0	0	1	0	1	0	0
chr16	2113293	2113776	ENSG00000008710.19	E11+393bp	2	1	12	I11Alt	0	1	0.03	0	0	0	0	0	0	0	0	0	0	0	0	0	0	0	0	0	0	0	0	0	0	0	0	0	0	0	0	0	0	0	0	0	0	0	0	0	0
chr16	2113293	2114169	ENSG00000008710.19	IVS11	2	1	12	11	1	1	10.74	9	0	12	22	3	8	56	5	27	22	15	4	7	4	17	4	18	7	7	5	7	19	3	19	0	12	8	15	4	16	4	3	3	6	20	7	4	1
chr16	2114926	2115377	ENSG00000008710.19	IVS10	1	1	11	10	1	1	3.85	3	1	3	11	4	2	16	0	1	17	2	2	4	3	10	4	6	2	0	3	3	6	3	2	0	11	4	7	2	0	1	1	0	3	2	3	2	1
chr16	2115626	2115991	ENSG00000008710.19	IVS9	1	1	10	9	1	1	3.65	2	1	9	5	2	5	10	2	2	7	1	2	1	1	10	3	2	7	1	4	3	2	0	3	1	15	3	6	3	6	1	1	3	0	6	1	1	1
chr16	2116119	2116528	ENSG00000008710.19	IVS8	1	1	9	8	1	1	4.97	3	2	4	10	6	4	12	3	5	21	3	2	1	5	8	3	4	7	1	5	4	7	0	4	2	13	3	11	3	1	1	2	0	7	7	2	4	1
chr16	2116645	2116832	ENSG00000008710.19	IVS7	2	1	8	7	0.98	1	5.89	5	1	4	11	6	6	10	3	3	23	7	2	10	4	16	0	3	4	1	1	4	4	7	7	0	24	4	7	5	3	0	4	3	6	8	0	2	2
chr16	2116645	2117488	ENSG00000008710.19	∆E7	2	4	8	6	0.02	0.02	0.12	0	0	0	0	0	0	1	0	0	0	0	0	0	0	0	1	0	0	0	0	0	0	0	0	0	1	0	0	0	0	0	0	0	0	0	0	0	0
chr16	2117017	2117488	ENSG00000008710.19	E7∆37	1	4		6	1	0.04	0.25	2	0	1	2	1	1	1	0	0	1	0	0	0	0	0	0	0	0	0	0	1	0	0	0	0	0	0	0	0	0	0	0	0	0	0	0	0	0
chr16	2117054	2117488	ENSG00000008710.19	IVS6	1	4	7	6	1	0.93	6.1	6	3	5	13	9	6	15	3	5	21	1	6	12	4	12	6	10	3	0	1	5	10	7	4	1	18	1	10	3	4	3	1	0	2	5	5	1	0
chr16	2117673	2117790	ENSG00000008710.19	IVS5	1	1	6	5	1	1	6.02	8	1	3	12	7	5	21	1	6	26	2	0	11	2	11	5	3	10	0	2	5	10	7	5	0	11	1	11	5	4	1	2	3	6	1	6	3	0
chr16	2118463	2118675	ENSG00000008710.19	IVS4	1	1	5	4	1	1	0.76	0	0	0	1	0	2	5	0	0	0	0	2	0	0	3	0	3	0	0	0	0	0	0	1	0	0	0	3	0	1	0	0	0	0	5	4	0	0
chr16	2118846	2119113	ENSG00000008710.19	IVS3	1	1	4	3	1	1	0.28	1	0	0	1	1	0	0	1	0	0	0	1	0	0	3	0	0	0	0	0	0	0	0	1	0	0	0	1	0	0	0	0	0	0	0	0	0	0
chr16	2119186	2119306	ENSG00000008710.19	IVS2	1	1	3	2	1	1	0.36	1	0	0	0	0	0	2	0	1	1	0	0	0	0	0	0	0	1	0	0	0	0	0	1	0	0	2	0	1	0	0	0	0	1	1	0	1	0
chr16	2119379	2135474	ENSG00000008710.19	IVS1	1	1	2	1	1	1	1.18	2	0	1	1	2	3	0	1	4	2	0	0	3	2	0	4	1	1	0	0	0	0	1	2	0	1	2	1	1	1	0	1	1	1	5	1	2	0
[truncated: 51 more columns]
